# Supplementary material for: The Effect of Thermal-Softened Endotracheal Tubes on Postoperative Sore Throat and Other Complications—A Systematic Review and Meta-Analysis
Source: J Clin Med. 2025 May 22;14(11):3620. doi: 10.3390/jcm14113620 (PMC12155181; doi:10.3390/jcm14113620)
Supplement: Supplementary file 1 [file jcm-14-03620-s001.zip]

Archive with 5 entries (5 files):
- Supplementary Material  Figure S1_sore throat oral vs nasal subgroup analysis.png
- Supplementary Material Figure S2A-C .pdf
- Supplementary Material Figure S3_ hoarseness sensitivity analysis.pdf
- Supplmentary Material Document S1_publication bias after including unpublished trials.docx
- suppplementary Material Table S1_search strategy.docx
